# Supplementary material for: Anti-Freezing Eutectogel-Based TENG for Ocean Wave Sensing at Low Temperature
Source: Micromachines (Basel). 2026 Jul 22;17(7):873. doi: 10.3390/mi17070873 (PMC13413547; doi:10.3390/mi17070873)
Supplement: Supplementary file 1 [file micromachines-17-00873-s001.zip]

Archive with 1 entries (1 files):
- micromachines-4414098-supplementary.pdf
